# Supplementary material for: Effects of Withania somnifera (Ashwagandha) Supplementation on Exercise Performance: A Systematic Review and Three-Level Meta-Analysis
Source: Nutrients. 2026 Jun 12;18(12):1915. doi: 10.3390/nu18121915 (PMC13304793; doi:10.3390/nu18121915)
Supplement: Supplementary file 1 [file nutrients-18-01915-s001.zip]

Archive with 1 entries (1 files):
- nutrients-4336921-supplementary.pdf
